# Supplementary material for: Independent Predictors of 28-Day Mortality and the Critical Role of Source Control in Stenotrophomonas maltophilia Bacteremia in the ICU
Source: Pathogens. 2026 Mar 30;15(4):364. doi: 10.3390/pathogens15040364 (PMC13119374; doi:10.3390/pathogens15040364)
Supplement: Supplementary file 1 [file pathogens-15-00364-s001.zip]

Archive with 1 entries (1 files):
- pathogens-4226480-supplementary.pdf
